# Supplementary material for: Effects of Group IVA Elements on the Electrical Response of a Ge2Se3-Based Optically Gated Transistor
Source: Micromachines (Basel). 2024 Aug 1;15(8):1000. doi: 10.3390/mi15081000 (PMC11356495; doi:10.3390/mi15081000)
Supplement: Supplementary file 1 [file micromachines-15-01000-s001.zip]

Archive with 1 entries (1 files):
- micromachines-3116152-supplementary.pdf
